# Supplementary material for: Chitosan (CS)/Hydroxyapatite (HA)/Tricalcium Phosphate (β-TCP)-Based Composites as a Potential Material for Pulp Tissue Regeneration
Source: Polymers (Basel). 2023 Jul 28;15(15):3213. doi: 10.3390/polym15153213 (PMC10421191; doi:10.3390/polym15153213)
Supplement: Supplementary file 1 [file polymers-15-03213-s001.zip]

Archive with 1 entries (1 files):
- polymers-2460107-supplementary.pdf
